# Supplementary material for: In vivo real-time positron emission particle tracking (PEPT) and single particle PET
Source: Nat Nanotechnol. 2024 Jan 19;19(5):668–76. doi: 10.1038/s41565-023-01589-8 (PMC11106003; doi:10.1038/s41565-023-01589-8)
Supplement: Supplementary file 2 — Raw data Supplementary Figs. 1–13. [file 41565_2023_1589_MOESM2_ESM.xlsx]

## Sheet: Fig S1
		Z-Potential (mV)
		-38
		-38.7
		-39.6
		-42.7
		-44.6
		-42.8

## Sheet: Fig S2
		%Recovery
		5 min	10 min
		50.4	90.5
		66.9	86.1
		62.7	91.1
		68.3	86.2
		56.8	74.2
		49.9	89
			84.3
			85.7
			86.2
			88.9

## Sheet: Fig S3
			Counts
		d/mm	68Ga3+	1 mg/mL	0.5 mg/mL	0.125 mg/mL
		0	11	3	0	5
		0.1	1	5	1	0
		0.2	1	2	0	0
		0.3	1	0	1	0
		0.4	0	0	0	0
		0.5	5	1	4	0
		0.6	4	0	2	0
		0.7	3	3	0	0
		0.8	0	1	2	0
		0.9	1	0	2	0
		1	0	0	0	0
		1.1	4	2	0	0
		1.2	2	1	0	0
		1.3	3	0	1	0
		1.4	0	1	4	0
		1.5	0	0	2	0
		1.6	1	0	0	0
		1.7	3	1	0	0
		1.8	0	0	3	1
		1.9	7	0	3	0
		2	3	0	3	1
		2.1	4	3	2	0
		2.2	1	0	2	0
		2.3	3	1	4	0
		2.4	1	2	1	0
		2.5	2	1	0	1
		2.6	0	1	2	0
		2.7	3	1	1	0
		2.8	0	4	2	0
		2.9	4	2	0	0
		3	3	1	1	0
		3.1	3	2	3	0
		3.2	1	4	1	0
		3.3	6	0	3	0
		3.4	3	2	0	0
		3.5	5	1	2	2
		3.6	1	2	6	0
		3.7	1	0	5	2
		3.8	1	3	3	1
		3.9	3	6	3	0
		4	3	4	1	3
		4.1	3	2	2	0
		4.2	7	2	5	1
		4.3	8	4	1	0
		4.4	2	4	0	0
		4.5	6	0	4	0
		4.6	1	4	2	0
		4.7	2	1	4	1
		4.8	4	1	0	0
		4.9	10	2	0	4
		5	6	6	4	0
		5.1	6	6	6	0
		5.2	6	6	5	0
		5.3	2	1	2	0
		5.4	11	4	7	0
		5.5	6	1	3	3
		5.6	4	7	5	1
		5.7	2	2	1	0
		5.8	8	7	5	2
		5.9	3	7	1	0
		6	8	9	7	0
		6.1	9	6	6	0
		6.2	4	7	3	0
		6.3	6	9	3	3
		6.4	3	12	10	1
		6.5	10	12	6	3
		6.6	5	16	2	0
		6.7	4	12	6	0
		6.8	5	16	6	2
		6.9	8	14	8	1
		7	8	15	10	2
		7.1	7	18	6	0
		7.2	9	20	9	1
		7.3	9	14	11	3
		7.4	16	17	11	2
		7.5	9	17	19	1
		7.6	4	24	18	3
		7.7	15	17	9	6
		7.8	13	29	13	5
		7.9	18	35	12	4
		8	15	30	19	5
		8.1	9	33	13	2
		8.2	14	46	12	2
		8.3	25	37	23	7
		8.4	11	52	17	6
		8.5	12	46	14	5
		8.6	16	66	19	7
		8.7	12	58	28	6
		8.8	32	71	30	11
		8.9	19	77	34	8
		9	25	82	21	4
		9.1	21	95	19	11
		9.2	17	68	37	8
		9.3	15	84	38	10
		9.4	26	80	38	10
		9.5	20	80	46	17
		9.6	21	120	37	22
		9.7	35	100	51	24
		9.8	31	82	52	12
		9.9	26	103	58	23
		10	27	91	50	26
		10.1	37	90	76	27
		10.2	24	108	78	19
		10.3	34	96	101	36
		10.4	35	101	102	29
		10.5	36	96	96	33
		10.6	31	100	101	34
		10.7	33	82	132	32
		10.8	26	103	128	38
		10.9	29	111	134	47
		11	49	92	129	43
		11.1	40	78	133	43
		11.2	43	95	148	37
		11.3	30	71	144	44
		11.4	43	87	155	69
		11.5	27	90	151	48
		11.6	32	83	170	65
		11.7	30	65	164	57
		11.8	39	58	182	65
		11.9	37	67	185	54
		12	31	68	173	59
		12.1	40	55	197	61
		12.2	45	50	222	56
		12.3	42	36	178	58
		12.4	30	39	174	58
		12.5	32	40	202	57
		12.6	30	39	184	56
		12.7	41	26	193	49
		12.8	34	40	183	64
		12.9	31	30	174	60
		13	29	29	184	46
		13.1	30	23	180	61
		13.2	29	13	176	39
		13.3	33	20	177	46
		13.4	27	13	170	64
		13.5	36	20	158	37
		13.6	35	10	166	43
		13.7	32	11	142	46
		13.8	29	15	159	41
		13.9	24	23	180	46
		14	25	16	128	40
		14.1	25	8	108	41
		14.2	22	10	109	27
		14.3	31	9	110	39
		14.4	19	14	105	29
		14.5	27	8	116	23
		14.6	14	11	102	14
		14.7	25	10	92	13
		14.8	17	10	98	15
		14.9	23	5	90	17
		15	14	10	59	22
		15.1	12	3	80	18
		15.2	22	5	66	16
		15.3	18	5	62	11
		15.4	26	4	66	17
		15.5	19	9	60	17
		15.6	18	6	44	11
		15.7	9	5	48	12
		15.8	11	10	42	7
		15.9	17	5	35	5
		16	15	10	31	9
		16.1	10	4	51	3
		16.2	16	6	34	1
		16.3	14	0	32	9
		16.4	7	1	29	5
		16.5	12	2	33	7
		16.6	8	3	36	6
		16.7	14	5	28	3
		16.8	12	2	21	1
		16.9	8	9	30	0
		17	12	2	21	3
		17.1	8	4	22	8
		17.2	12	8	23	6
		17.3	11	2	18	3
		17.4	8	3	11	3
		17.5	10	4	17	3
		17.6	9	5	17	4
		17.7	13	4	17	6
		17.8	16	3	8	1
		17.9	10	0	19	0
		18	10	0	22	3
		18.1	13	2	12	1
		18.2	7	1	18	4
		18.3	11	3	18	0
		18.4	7	3	15	1
		18.5	7	2	6	4
		18.6	8	2	8	1
		18.7	10	1	17	0
		18.8	12	4	8	4
		18.9	7	0	14	0
		19	14	1	11	6
		19.1	8	1	11	1
		19.2	10	6	12	1
		19.3	9	4	10	1
		19.4	6	3	6	1
		19.5	14	3	8	2
		19.6	9	4	15	4
		19.7	6	3	10	2
		19.8	10	2	11	0
		19.9	13	4	12	2
		20	8	2	13	1
		20.1	4	0	7	0
		20.2	7	0	8	1
		20.3	14	1	8	0
		20.4	5	4	8	0
		20.5	6	2	9	0
		20.6	5	5	6	0
		20.7	13	1	9	0
		20.8	9	1	9	0
		20.9	11	2	2	1
		21	13	1	7	0
		21.1	3	3	2	0
		21.2	7	2	9	1
		21.3	7	2	7	0
		21.4	7	1	7	0
		21.5	4	1	4	0
		21.6	12	3	5	2
		21.7	10	3	10	0
		21.8	5	0	7	3
		21.9	9	1	8	0
		22	9	2	6	0
		22.1	7	1	2	0
		22.2	10	2	11	0
		22.3	9	0	2	0
		22.4	6	2	7	0
		22.5	11	2	6	2
		22.6	6	2	6	1
		22.7	9	2	3	0
		22.8	17	0	3	0
		22.9	4	0	6	1
		23	9	3	6	0
		23.1	7	1	5	0
		23.2	5	0	3	1
		23.3	7	3	3	0
		23.4	3	1	2	0
		23.5	6	0	3	0
		23.6	7	0	6	1
		23.7	8	1	2	0
		23.8	8	3	6	1
		23.9	16	3	1	0
		24	13	1	3	0
		24.1	14	1	11	0
		24.2	10	0	0	0
		24.3	5	0	3	3
		24.4	1	3	6	0
		24.5	8	2	5	2
		24.6	12	0	4	2
		24.7	8	1	5	0
		24.8	4	0	2	0
		24.9	8	1	0	0
		25	7	2	1	0
		25.1	8	3	0	1
		25.2	1	4	1	0
		25.3	10	0	5	0
		25.4	7	1	2	0
		25.5	6	1	2	0
		25.6	10	0	3	0
		25.7	4	0	0	1
		25.8	13	0	1	0
		25.9	5	1	3	0
		26	7	1	2	0
		26.1	10	0	5	0
		26.2	15	0	0	0
		26.3	8	0	0	0
		26.4	11	0	4	0
		26.5	7	1	2	0
		26.6	10	0	2	0
		26.7	8	0	4	1
		26.8	10	2	0	0
		26.9	10	0	2	0
		27	11	0	9	0
		27.1	4	1	2	0
		27.2	12	0	4	0
		27.3	13	1	0	0
		27.4	7	0	2	0
		27.5	12	0	0	0
		27.6	10	0	4	1
		27.7	12	0	6	0
		27.8	9	0	2	0
		27.9	8	1	2	0
		28	8	0	0	0
		28.1	8	0	0	0
		28.2	0	1	3	0
		28.3	13	0	2	0
		28.4	8	0	1	0
		28.5	14	0	0	0
		28.6	15	1	0	0
		28.7	14	0	1	0
		28.8	6	0	3	1
		28.9	6	0	0	0
		29	8	0	3	0
		29.1	13	0	0	0
		29.2	4	1	0	0
		29.3	11	0	0	0
		29.4	1	1	1	0
		29.5	8	0	0	1
		29.6	11	2	0	0
		29.7	6	0	2	0
		29.8	10	0	5	0
		29.9	9	1	0	0
		30	7	0	0	0
		30.1	12	0	3	0
		30.2	8	0	5	0
		30.3	12	0	2	0
		30.4	15	1	0	0
		30.5	5	0	3	0
		30.6	13	0	1	0
		30.7	9	0	0	0
		30.8	18	0	0	0
		30.9	8	0	1	0
		31	12	0	0	0
		31.1	10	0	0	0
		31.2	9	0	0	1
		31.3	15	0	1	0
		31.4	10	0	1	0
		31.5	15	0	0	0
		31.6	11	0	1	0
		31.7	18	1	0	0
		31.8	11	0	0	0
		31.9	11	0	0	0
		32	10	1	0	0
		32.1	16	0	2	0
		32.2	21	0	0	0
		32.3	5	0	0	0
		32.4	15	1	2	1
		32.5	7	0	0	0
		32.6	15	0	0	0
		32.7	11	0	1	0
		32.8	10	0	0	0
		32.9	11	0	0	0
		33	15	0	1	0
		33.1	10	0	1	0
		33.2	7	0	0	0
		33.3	10	0	0	0
		33.4	12	0	0	0
		33.5	21	0	3	0
		33.6	12	1	0	0
		33.7	16	1	0	0
		33.8	13	1	0	0
		33.9	22	1	0	0
		34	11	0	0	0
		34.1	15	0	0	0
		34.2	9	0	0	0
		34.3	12	0	0	0
		34.4	11	0	0	0
		34.5	21	0	0	0
		34.6	16	0	0	0
		34.7	19	1	0	0
		34.8	15	0	1	1
		34.9	16	0	0	0
		35	9	0	0	0
		35.1	14	0	0	0
		35.2	12	1	0	0
		35.3	7	0	0	0
		35.4	22	0	1	0
		35.5	15	0	1	0
		35.6	10	0	0	0
		35.7	11	0	0	0
		35.8	12	0	0	0
		35.9	21	0	0	0
		36	12	0	0	0
		36.1	15	0	1	0
		36.2	15	0	0	0
		36.3	18	2	0	0
		36.4	15	0	0	0
		36.5	24	0	0	0
		36.6	14	0	1	0
		36.7	15	0	0	1
		36.8	11	0	1	0
		36.9	15	0	1	0
		37	18	0	0	0
		37.1	17	0	1	0
		37.2	18	0	0	0
		37.3	11	0	0	0
		37.4	17	0	0	0
		37.5	14	0	1	0
		37.6	17	0	1	0
		37.7	13	0	0	0
		37.8	18	1	0	0
		37.9	14	0	0	0
		38	11	0	0	0
		38.1	5	0	0	0
		38.2	11	0	0	0
		38.3	10	0	0	0
		38.4	11	0	0	1
		38.5	22	0	0	0
		38.6	11	0	0	0
		38.7	14	0	0	0
		38.8	14	0	0	0
		38.9	16	0	0	0
		39	15	0	0	0
		39.1	16	0	0	0
		39.2	20	0	0	0
		39.3	16	0	0	0
		39.4	14	0	0	0
		39.5	19	0	0	0
		39.6	17	0	0	0
		39.7	18	0	0	0
		39.8	25	0	1	0
		39.9	23	0	0	0
		40	22	0	0	0
		40.1	18	0	0	0
		40.2	20	0	0	0
		40.3	15	0	0	0
		40.4	17	0	0	0
		40.5	15	0	0	0
		40.6	19	0	1	0
		40.7	24	0	0	1
		40.8	21	0	1	0
		40.9	17	0	0	0
		41	15	0	0	0
		41.1	15	0	0	0
		41.2	9	0	0	0
		41.3	26	0	0	0
		41.4	24	0	0	0
		41.5	8	0	0	0
		41.6	19	1	0	0
		41.7	17	0	0	0
		41.8	26	0	0	0
		41.9	24	0	0	0
		42	20	0	0	0
		42.1	16	0	0	0
		42.2	19	0	0	0
		42.3	38	0	0	1
		42.4	22	0	0	0
		42.5	19	0	0	0
		42.6	24	0	0	0
		42.7	27	0	0	0
		42.8	17	0	0	0
		42.9	15	0	0	0
		43	23	0	0	0
		43.1	32	0	0	0
		43.2	19	0	0	0
		43.3	23	0	0	0
		43.4	28	0	0	0
		43.5	18	0	0	0
		43.6	22	0	0	0
		43.7	22	0	0	0
		43.8	27	0	0	0
		43.9	23	0	0	0
		44	19	0	0	0
		44.1	25	0	0	0
		44.2	23	0	0	0
		44.3	21	0	0	0
		44.4	25	0	0	0
		44.5	33	0	0	0
		44.6	17	0	0	0
		44.7	28	0	0	0
		44.8	27	0	0	0
		44.9	23	0	0	0
		45	21	0	0	0
		45.1	18	0	0	0
		45.2	33	0	0	0
		45.3	30	0	0	0
		45.4	40	0	0	0
		45.5	30	0	0	0
		45.6	30	0	0	0
		45.7	27	0	0	0
		45.8	37	1	0	0
		45.9	29	0	0	0
		46	28	0	1	0
		46.1	26	0	1	0
		46.2	34	0	0	0
		46.3	32	0	0	0
		46.4	29	0	0	0
		46.5	29	0	0	0
		46.6	27	0	0	0
		46.7	35	0	1	0
		46.8	31	0	0	0
		46.9	31	0	0	0
		47	39	0	0	0
		47.1	25	0	0	0
		47.2	37	0	0	0
		47.3	28	0	0	0
		47.4	27	0	0	0
		47.5	45	0	0	0
		47.6	40	0	0	0
		47.7	45	0	0	0
		47.8	42	0	0	0
		47.9	38	0	0	0
		48	46	0	0	0
		48.1	37	0	0	0
		48.2	48	0	0	0
		48.3	43	0	0	0
		48.4	38	0	0	0
		48.5	46	0	0	0
		48.6	35	0	0	0
		48.7	46	0	0	0
		48.8	39	0	0	0
		48.9	38	0	0	0
		49	42	0	0	0
		49.1	45	0	0	0
		49.2	46	0	0	0
		49.3	46	0	0	0
		49.4	49	0	0	0
		49.5	50	0	0	0
		49.6	71	0	0	0
		49.7	43	0	0	0
		49.8	47	0	0	0
		49.9	59	0	0	0
		50	64	0	0	0
		50.1	66	0	0	0
		50.2	68	0	0	0
		50.3	49	0	1	0
		50.4	56	0	0	0
		50.5	64	0	0	0
		50.6	60	0	0	0
		50.7	65	0	0	0
		50.8	64	0	0	0
		50.9	63	0	0	0
		51	64	0	0	0
		51.1	52	0	0	0
		51.2	64	0	0	0
		51.3	71	0	0	0
		51.4	87	0	0	0
		51.5	83	0	0	0
		51.6	75	0	0	0
		51.7	86	0	0	0
		51.8	75	0	0	0
		51.9	76	0	0	0
		52	90	0	0	0
		52.1	93	0	0	0
		52.2	96	0	0	0
		52.3	93	0	0	0
		52.4	98	0	0	0
		52.5	99	0	0	0
		52.6	110	0	0	0
		52.7	119	0	0	0
		52.8	113	0	0	0
		52.9	113	0	0	0
		53	118	0	0	0
		53.1	120	0	0	1
		53.2	130	0	0	0
		53.3	148	0	0	0
		53.4	120	0	0	1
		53.5	158	0	0	0
		53.6	153	0	0	0
		53.7	148	0	0	0
		53.8	129	0	0	0
		53.9	170	0	0	0
		54	155	0	1	0
		54.1	156	0	0	0
		54.2	137	0	0	0
		54.3	157	0	0	0
		54.4	173	0	0	0
		54.5	154	0	0	0
		54.6	199	0	0	0
		54.7	197	0	0	0
		54.8	179	0	0	0
		54.9	182	0	0	0
		55	203	0	0	0
		55.1	208	0	0	0
		55.2	184	0	0	0
		55.3	185	0	0	0
		55.4	177	0	0	0
		55.5	184	0	0	0
		55.6	165	0	0	0
		55.7	217	0	0	0
		55.8	235	0	0	0
		55.9	199	0	0	0
		56	188	0	0	0
		56.1	234	0	0	0
		56.2	209	0	0	0
		56.3	226	0	0	0
		56.4	204	0	0	0
		56.5	215	0	0	0
		56.6	208	0	0	0
		56.7	213	0	0	0
		56.8	219	0	0	0
		56.9	205	0	0	0
		57	211	0	0	0
		57.1	205	0	0	0
		57.2	221	0	0	0
		57.3	236	0	0	0
		57.4	216	0	0	0
		57.5	223	0	0	0
		57.6	234	0	0	0
		57.7	215	0	0	0
		57.8	210	0	0	0
		57.9	240	0	0	0
		58	220	0	0	0
		58.1	214	0	0	0
		58.2	239	0	0	0
		58.3	229	0	0	0
		58.4	245	0	0	0
		58.5	238	0	0	0
		58.6	206	0	0	0
		58.7	225	0	0	0
		58.8	227	0	0	0
		58.9	218	0	0	0
		59	182	0	0	0
		59.1	215	0	0	0
		59.2	232	0	0	0
		59.3	213	0	0	0
		59.4	192	0	0	0
		59.5	228	0	0	0
		59.6	201	0	0	0
		59.7	235	0	0	0
		59.8	194	0	0	0
		59.9	207	0	0	0
		60	206	0	0	0
		60.1	206	0	0	0
		60.2	217	0	0	0
		60.3	216	0	0	0
		60.4	222	0	0	0
		60.5	204	0	0	0
		60.6	208	0	0	0
		60.7	232	0	0	0
		60.8	191	0	0	0
		60.9	200	0	0	0
		61	212	0	0	0
		61.1	205	0	0	0
		61.2	191	0	0	0
		61.3	219	0	0	0
		61.4	184	1	0	0
		61.5	211	0	0	0
		61.6	245	0	0	0
		61.7	200	0	0	0
		61.8	229	0	0	0
		61.9	209	0	0	0
		62	209	0	0	0
		62.1	192	0	0	0
		62.2	172	0	0	0
		62.3	199	0	0	0
		62.4	200	0	0	0
		62.5	200	0	0	0
		62.6	217	0	0	0
		62.7	216	0	0	0
		62.8	216	0	0	0
		62.9	226	0	0	0
		63	225	0	0	0
		63.1	227	0	0	0
		63.2	198	0	0	0
		63.3	234	0	0	0
		63.4	195	0	0	0
		63.5	211	0	0	0
		63.6	221	0	0	0
		63.7	218	0	0	0
		63.8	204	0	0	0
		63.9	226	0	0	0
		64	212	0	0	0
		64.1	211	1	0	0
		64.2	238	0	0	0
		64.3	228	0	0	0
		64.4	270	0	0	0
		64.5	231	0	0	0
		64.6	214	0	0	0
		64.7	239	0	0	0
		64.8	225	0	0	0
		64.9	230	0	0	0
		65	224	0	0	0
		65.1	220	0	0	0
		65.2	229	0	0	0
		65.3	217	0	0	0
		65.4	262	0	0	0
		65.5	244	0	0	0
		65.6	226	0	0	0
		65.7	228	0	0	0
		65.8	259	0	0	0
		65.9	239	0	0	0
		66	242	0	1	0
		66.1	238	0	0	0
		66.2	227	0	0	0
		66.3	243	0	0	0
		66.4	253	0	0	0
		66.5	294	0	0	0
		66.6	266	0	0	0
		66.7	269	0	0	0
		66.8	259	0	0	0
		66.9	250	0	0	0
		67	281	0	0	0
		67.1	278	0	0	0
		67.2	257	0	0	0
		67.3	269	0	0	0
		67.4	276	0	0	0
		67.5	253	0	0	0
		67.6	299	0	0	0
		67.7	302	0	0	0
		67.8	292	0	0	0
		67.9	275	0	0	0
		68	300	0	0	0
		68.1	283	0	0	0
		68.2	248	0	0	0
		68.3	281	0	0	0
		68.4	307	0	0	0
		68.5	289	0	0	0
		68.6	312	0	0	0
		68.7	288	0	0	0
		68.8	322	0	0	0
		68.9	293	0	0	0
		69	311	0	0	0
		69.1	294	0	0	0
		69.2	273	0	0	0
		69.3	273	0	0	0
		69.4	313	0	0	0
		69.5	328	0	0	0
		69.6	345	0	0	0
		69.7	300	0	0	0
		69.8	325	0	0	0
		69.9	322	0	0	0
		70	344	0	0	0
		70.1	347	0	0	0
		70.2	318	0	0	0
		70.3	300	0	0	0
		70.4	351	0	0	0
		70.5	340	0	0	0
		70.6	306	0	0	0
		70.7	331	0	0	0
		70.8	359	0	0	0
		70.9	367	0	0	0
		71	338	0	0	0
		71.1	343	0	0	0
		71.2	361	0	0	0
		71.3	358	0	0	0
		71.4	370	0	0	0
		71.5	412	1	0	0
		71.6	383	0	0	0
		71.7	377	0	0	0
		71.8	382	0	0	0
		71.9	405	0	0	0
		72	377	0	0	0
		72.1	375	0	0	0
		72.2	416	0	0	0
		72.3	402	0	0	0
		72.4	382	0	0	0
		72.5	415	0	0	0
		72.6	418	0	0	0
		72.7	384	0	0	0
		72.8	421	0	0	0
		72.9	394	0	0	0
		73	433	0	0	0
		73.1	391	0	0	0
		73.2	428	1	0	0
		73.3	430	0	0	0
		73.4	443	0	0	0
		73.5	442	0	0	0
		73.6	446	0	0	0
		73.7	496	0	0	0
		73.8	443	0	0	0
		73.9	492	0	0	0
		74	476	0	0	0
		74.1	473	0	0	0
		74.2	481	0	0	0
		74.3	476	0	0	0
		74.4	492	0	0	0
		74.5	519	0	0	0
		74.6	487	0	0	0
		74.7	505	0	0	0
		74.8	501	0	0	0
		74.9	534	0	0	0
		75	503	0	0	0
		75.1	565	0	0	0
		75.2	517	0	0	0
		75.3	536	0	0	0
		75.4	568	0	0	0
		75.5	539	0	0	0
		75.6	554	1	0	0
		75.7	563	0	0	0
		75.8	536	0	0	0
		75.9	576	0	0	1
		76	644	0	0	0
		76.1	573	0	0	0
		76.2	625	0	0	0
		76.3	607	0	0	0
		76.4	622	0	0	0
		76.5	673	0	0	0
		76.6	685	0	0	0
		76.7	674	0	0	0
		76.8	682	0	0	0
		76.9	720	0	0	0
		77	712	0	0	0
		77.1	676	0	0	0
		77.2	691	0	0	0
		77.3	779	0	0	0
		77.4	706	0	0	0
		77.5	752	0	0	0
		77.6	714	0	0	0
		77.7	808	0	0	0
		77.8	789	0	0	0
		77.9	812	0	0	0
		78	816	0	0	0
		78.1	852	0	0	0
		78.2	815	0	0	0
		78.3	880	0	0	0
		78.4	859	0	0	0
		78.5	867	0	0	0
		78.6	890	0	0	0
		78.7	899	0	0	0
		78.8	989	0	0	0
		78.9	1005	0	0	0
		79	948	0	0	0
		79.1	989	0	0	0
		79.2	973	0	0	0
		79.3	981	0	0	0
		79.4	1037	0	0	0
		79.5	998	0	0	0
		79.6	1004	0	0	0
		79.7	993	0	0	0
		79.8	1025	0	0	0
		79.9	1082	0	0	0
		80	1024	0	0	0
		80.1	1026	0	0	0
		80.2	1071	0	0	0
		80.3	1039	0	0	0
		80.4	1042	0	0	0
		80.5	1162	0	0	0
		80.6	1108	0	0	0
		80.7	1156	0	0	0
		80.8	1110	0	0	0
		80.9	1120	0	0	0
		81	1128	0	0	0
		81.1	1178	0	0	0
		81.2	1117	0	0	0
		81.3	1131	0	0	0
		81.4	1107	0	0	0
		81.5	1110	0	0	0
		81.6	1201	0	0	0
		81.7	1112	0	0	0
		81.8	1158	0	0	0
		81.9	1166	0	0	0
		82	1200	0	0	0
		82.1	1183	0	0	0
		82.2	1239	0	0	0
		82.3	1229	0	0	0
		82.4	1217	0	0	0
		82.5	1218	0	0	0
		82.6	1242	0	0	0
		82.7	1180	0	0	0
		82.8	1276	0	0	0
		82.9	1228	0	0	0
		83	1271	0	0	0
		83.1	1297	0	0	0
		83.2	1314	0	0	0
		83.3	1252	0	0	0
		83.4	1317	0	0	0
		83.5	1323	0	0	0
		83.6	1317	0	0	0
		83.7	1324	0	0	0
		83.8	1358	0	0	0
		83.9	1284	0	0	0
		84	1314	0	0	0
		84.1	1305	0	0	0
		84.2	1373	0	0	0
		84.3	1375	0	0	0
		84.4	1313	0	0	0
		84.5	1343	0	0	0
		84.6	1362	0	0	0
		84.7	1314	0	0	0
		84.8	1399	0	0	0
		84.9	1347	0	0	0
		85	1402	0	0	0
		85.1	1364	0	0	0
		85.2	1357	0	0	0
		85.3	1351	0	0	0
		85.4	1413	0	0	0
		85.5	1382	0	0	0
		85.6	1379	0	0	0
		85.7	1367	0	0	0
		85.8	1317	0	0	0
		85.9	1361	0	0	0
		86	1369	0	0	0
		86.1	1395	0	0	0
		86.2	1432	0	0	0
		86.3	1351	0	0	0
		86.4	1332	0	0	0
		86.5	1295	0	0	0
		86.6	1324	0	0	0
		86.7	1280	0	0	0
		86.8	1250	0	0	0
		86.9	1300	0	0	0
		87	1266	0	0	0
		87.1	1218	0	0	0
		87.2	1292	0	0	0
		87.3	1266	0	0	0
		87.4	1216	0	0	0
		87.5	1249	0	0	0
		87.6	1146	0	0	0
		87.7	1158	0	0	0
		87.8	1113	0	0	0
		87.9	1161	0	0	0
		88	1126	0	1	0
		88.1	1166	0	0	0
		88.2	1078	0	0	0
		88.3	1083	0	0	0
		88.4	1066	0	0	0
		88.5	1113	0	0	0
		88.6	1028	0	0	0
		88.7	990	0	0	0
		88.8	939	0	0	0
		88.9	963	0	0	0
		89	940	0	0	0
		89.1	908	0	0	0
		89.2	894	0	0	0
		89.3	845	0	0	0
		89.4	872	0	0	0
		89.5	814	0	0	0
		89.6	762	0	0	0
		89.7	829	0	0	0
		89.8	745	0	0	0
		89.9	746	0	0	0
		90	707	0	0	0
		90.1	713	0	0	0
		90.2	647	0	0	0
		90.3	654	0	0	0
		90.4	584	0	0	0
		90.5	582	0	0	0
		90.6	561	0	0	0
		90.7	575	0	0	0
		90.8	517	0	0	0
		90.9	522	0	0	0
		91	486	0	0	0
		91.1	508	0	0	0
		91.2	470	0	0	0
		91.3	479	0	0	0
		91.4	432	0	0	0
		91.5	368	0	0	0
		91.6	386	0	0	0
		91.7	390	0	0	0
		91.8	360	0	0	0
		91.9	368	0	0	0
		92	323	0	0	0
		92.1	328	0	0	0
		92.2	330	0	0	0
		92.3	312	0	0	0
		92.4	272	0	0	0
		92.5	291	0	0	0
		92.6	257	0	0	0
		92.7	256	0	0	0
		92.8	242	0	0	0
		92.9	234	0	0	0
		93	243	0	0	0
		93.1	227	0	0	0
		93.2	221	0	0	2
		93.3	208	0	0	0
		93.4	185	0	0	0
		93.5	199	0	0	0
		93.6	162	0	0	0
		93.7	174	0	0	0
		93.8	164	0	0	0
		93.9	130	0	1	0
		94	168	0	0	0
		94.1	161	0	0	0
		94.2	139	0	0	0
		94.3	154	0	0	0
		94.4	144	0	0	0
		94.5	138	0	0	0
		94.6	140	0	0	0
		94.7	118	0	0	0
		94.8	110	0	0	0
		94.9	121	0	0	0
		95	88	0	0	0
		95.1	120	0	0	0
		95.2	107	0	0	0
		95.3	108	0	0	0
		95.4	96	0	0	0
		95.5	112	0	0	0
		95.6	108	0	0	0
		95.7	104	0	0	0
		95.8	90	0	0	0
		95.9	78	0	0	0
		96	90	0	0	0
		96.1	90	0	0	0
		96.2	73	0	0	0
		96.3	102	0	0	0
		96.4	93	0	0	0
		96.5	61	0	0	0
		96.6	65	0	0	0
		96.7	71	0	0	0
		96.8	68	0	0	0
		96.9	92	0	0	0
		97	75	0	0	0
		97.1	64	0	0	0
		97.2	70	0	0	0
		97.3	59	0	0	0
		97.4	69	0	0	0
		97.5	61	0	0	0
		97.6	69	0	0	0
		97.7	72	0	0	0
		97.8	68	0	0	0
		97.9	56	0	0	0
		98	44	0	0	0
		98.1	56	0	0	0
		98.2	56	0	0	0
		98.3	63	0	0	0
		98.4	59	0	0	0
		98.5	54	0	0	0
		98.6	65	0	0	0
		98.7	62	0	0	0
		98.8	49	0	0	0
		98.9	65	0	0	0
		99	37	0	0	0
		99.1	55	0	0	0
		99.2	43	0	0	0
		99.3	52	0	0	0
		99.4	49	0	0	0
		99.5	57	0	0	0
		99.6	41	0	0	0
		99.7	42	0	0	0
		99.8	47	0	0	0
		99.9	38	0	0	0
		100	46	0	0	0
		100.1	50	0	0	0
		100.2	46	0	0	0
		100.3	46	0	0	0
		100.4	59	0	0	0
		100.5	53	0	0	0
		100.6	45	0	0	0
		100.7	47	0	0	0
		100.8	54	0	0	0
		100.9	38	0	0	0
		101	46	0	0	0
		101.1	42	0	0	0
		101.2	39	0	0	0
		101.3	38	0	0	0
		101.4	34	0	0	0
		101.5	38	0	0	0
		101.6	32	0	0	0
		101.7	30	0	0	0
		101.8	38	0	0	0
		101.9	26	0	0	0
		102	34	0	0	0
		102.1	32	0	0	0
		102.2	32	0	0	0
		102.3	36	0	0	0
		102.4	24	0	0	0
		102.5	40	0	0	0
		102.6	36	0	0	0
		102.7	47	0	0	0
		102.8	27	0	0	0
		102.9	33	0	0	0
		103	33	0	0	0
		103.1	32	0	0	0
		103.2	32	0	0	0
		103.3	31	0	0	0
		103.4	32	0	0	0
		103.5	31	0	0	0
		103.6	27	0	0	0
		103.7	37	0	0	0
		103.8	21	0	0	0
		103.9	27	0	0	0
		104	31	0	0	0
		104.1	29	0	0	0
		104.2	16	0	0	0
		104.3	31	0	0	0
		104.4	23	0	0	0
		104.5	27	0	0	0
		104.6	38	0	0	0
		104.7	35	0	0	0
		104.8	25	0	0	0
		104.9	31	0	0	0
		105	32	0	0	0
		105.1	46	0	0	0
		105.2	21	0	0	0
		105.3	30	0	0	0
		105.4	32	0	0	0
		105.5	18	0	0	0
		105.6	23	0	0	0
		105.7	17	0	0	0
		105.8	29	0	0	0
		105.9	30	0	0	0
		106	15	0	0	0
		106.1	27	0	0	0
		106.2	20	0	0	0
		106.3	19	0	0	0
		106.4	14	0	0	0
		106.5	21	0	0	0
		106.6	20	0	0	0
		106.7	21	0	0	0
		106.8	28	0	0	0
		106.9	22	0	0	0
		107	29	0	0	0
		107.1	20	0	0	0
		107.2	23	0	0	0
		107.3	30	0	0	0
		107.4	20	0	0	0
		107.5	15	0	0	0
		107.6	21	0	0	0
		107.7	27	0	0	0
		107.8	17	0	0	0
		107.9	23	0	0	0
		108	17	0	0	0
		108.1	21	0	0	0
		108.2	16	0	0	0
		108.3	10	0	0	0
		108.4	11	0	0	0
		108.5	18	0	0	0
		108.6	19	0	0	0
		108.7	14	0	0	0
		108.8	21	0	0	0
		108.9	25	0	0	0
		109	13	0	0	0
		109.1	14	0	0	0
		109.2	14	0	0	0
		109.3	14	0	0	0
		109.4	17	0	0	0
		109.5	17	0	0	0
		109.6	6	0	0	0
		109.7	11	0	0	0
		109.8	14	0	0	0
		109.9	11	0	0	0

## Sheet: Fig S4
		%RCP
		97.8
		96.5
		99.6
		98.3
		98.9

## Sheet: Fig S5
				Counts
			d/mm	Acetone	HEPES	10 min	EDTA	After purif
			0	9	14	109	10	18
			0.1	9	5	18	2	0
			0.2	1	3	15	1	1
			0.3	4	2	13	4	4
			0.4	0	7	18	3	1
			0.5	1	1	21	6	2
			0.6	0	3	25	5	6
			0.7	2	3	20	2	2
			0.8	2	4	34	4	1
			0.9	1	3	20	1	5
			1	2	1	25	3	4
			1.1	0	2	39	4	5
			1.2	0	6	17	2	5
			1.3	5	3	33	1	3
			1.4	0	2	31	4	1
			1.5	2	2	20	2	3
			1.6	2	5	30	0	5
			1.7	1	6	24	2	4
			1.8	3	2	31	2	8
			1.9	4	4	23	2	9
			2	0	6	33	4	5
			2.1	4	1	34	10	4
			2.2	1	3	33	3	11
			2.3	1	3	21	3	5
			2.4	3	3	38	3	9
			2.5	3	3	24	3	5
			2.6	0	4	28	4	5
			2.7	3	6	30	4	8
			2.8	2	2	33	5	5
			2.9	2	7	33	5	6
			3	1	5	29	11	5
			3.1	1	6	30	7	6
			3.2	0	7	38	8	9
			3.3	3	2	27	7	8
			3.4	1	6	40	4	6
			3.5	5	5	49	1	2
			3.6	1	6	43	4	6
			3.7	1	3	48	3	8
			3.8	3	4	42	6	6
			3.9	4	5	47	4	9
			4	3	4	43	4	15
			4.1	3	8	47	5	13
			4.2	1	3	54	5	11
			4.3	3	5	51	9	10
			4.4	1	7	46	5	13
			4.5	3	5	44	4	9
			4.6	3	9	50	4	12
			4.7	1	4	61	7	8
			4.8	1	7	69	4	12
			4.9	2	3	55	4	18
			5	6	11	55	10	18
			5.1	5	7	59	10	14
			5.2	5	7	76	7	14
			5.3	3	5	70	4	17
			5.4	2	6	85	4	15
			5.5	2	6	79	9	14
			5.6	3	9	66	6	15
			5.7	7	7	73	7	17
			5.8	2	10	67	8	24
			5.9	7	1	80	5	12
			6	2	10	84	2	20
			6.1	8	5	101	10	22
			6.2	5	3	101	7	26
			6.3	11	10	93	12	28
			6.4	3	5	101	8	19
			6.5	4	7	91	12	24
			6.6	5	8	97	4	32
			6.7	5	10	102	12	27
			6.8	2	1	110	10	43
			6.9	6	7	116	19	33
			7	5	8	125	10	35
			7.1	2	8	123	15	37
			7.2	9	10	138	10	30
			7.3	4	8	145	10	40
			7.4	5	5	168	9	38
			7.5	7	7	163	10	37
			7.6	10	8	170	15	39
			7.7	5	12	169	5	51
			7.8	7	17	179	6	43
			7.9	5	14	192	12	64
			8	6	13	222	14	49
			8.1	6	11	196	14	59
			8.2	11	10	238	17	64
			8.3	9	20	224	9	54
			8.4	8	12	243	9	77
			8.5	12	16	271	12	73
			8.6	12	13	268	19	76
			8.7	5	13	278	13	78
			8.8	10	21	331	13	81
			8.9	17	18	319	14	75
			9	20	11	355	19	74
			9.1	17	18	424	19	82
			9.2	17	11	372	24	95
			9.3	18	19	363	21	97
			9.4	14	17	436	14	82
			9.5	10	18	458	14	90
			9.6	16	25	445	20	95
			9.7	18	15	455	23	99
			9.8	13	21	491	29	85
			9.9	22	20	505	16	79
			10	21	30	576	26	83
			10.1	20	28	551	19	99
			10.2	21	28	591	16	98
			10.3	21	24	598	22	94
			10.4	13	36	606	17	89
			10.5	20	32	596	22	95
			10.6	30	32	626	22	93
			10.7	18	37	678	20	92
			10.8	22	32	673	21	85
			10.9	29	33	671	31	92
			11	23	36	698	25	86
			11.1	29	39	674	34	101
			11.2	21	44	724	24	80
			11.3	25	43	726	21	84
			11.4	22	44	733	22	92
			11.5	36	45	710	15	89
			11.6	34	46	744	17	89
			11.7	23	57	755	24	100
			11.8	32	67	738	19	82
			11.9	33	47	733	29	70
			12	17	52	705	35	55
			12.1	38	59	765	32	70
			12.2	31	71	759	37	65
			12.3	25	73	753	49	67
			12.4	16	92	722	41	58
			12.5	23	75	763	27	61
			12.6	29	67	688	28	56
			12.7	33	86	694	40	52
			12.8	24	75	714	26	69
			12.9	16	70	751	30	45
			13	26	84	743	28	52
			13.1	25	100	711	29	54
			13.2	22	84	670	40	44
			13.3	24	83	692	46	45
			13.4	33	121	648	31	45
			13.5	26	92	685	45	21
			13.6	31	94	634	38	36
			13.7	16	112	624	44	35
			13.8	18	102	549	42	36
			13.9	26	101	554	38	30
			14	24	111	581	42	28
			14.1	20	96	560	53	22
			14.2	22	93	539	39	26
			14.3	23	129	517	37	22
			14.4	24	114	502	42	31
			14.5	12	104	505	40	27
			14.6	22	103	468	41	20
			14.7	21	106	482	49	15
			14.8	16	125	428	53	20
			14.9	18	108	427	53	10
			15	18	108	427	52	14
			15.1	17	101	404	43	14
			15.2	19	88	376	54	18
			15.3	19	109	396	38	20
			15.4	14	96	340	41	15
			15.5	14	114	361	48	10
			15.6	13	114	354	62	19
			15.7	12	102	362	40	18
			15.8	21	82	306	58	11
			15.9	15	96	342	68	25
			16	12	87	318	51	10
			16.1	12	74	352	72	11
			16.2	17	84	341	61	11
			16.3	11	99	304	75	13
			16.4	14	106	293	48	15
			16.5	10	97	296	73	11
			16.6	12	80	268	61	12
			16.7	13	85	282	70	12
			16.8	18	84	303	67	12
			16.9	14	74	268	60	12
			17	9	74	281	56	9
			17.1	19	58	253	81	11
			17.2	9	78	250	66	18
			17.3	12	69	247	85	10
			17.4	8	74	247	97	13
			17.5	9	60	233	80	11
			17.6	12	54	236	95	6
			17.7	14	73	219	87	7
			17.8	8	63	231	85	14
			17.9	8	49	203	106	8
			18	11	51	199	92	9
			18.1	13	39	233	85	5
			18.2	10	55	173	97	9
			18.3	9	50	180	119	4
			18.4	10	53	189	93	4
			18.5	11	50	186	92	8
			18.6	14	49	170	108	18
			18.7	8	36	189	97	1
			18.8	9	52	194	118	12
			18.9	5	36	179	116	5
			19	11	38	168	110	12
			19.1	9	40	191	108	7
			19.2	10	45	178	119	8
			19.3	9	38	169	131	9
			19.4	14	42	151	134	9
			19.5	8	46	144	128	9
			19.6	14	32	139	134	9
			19.7	8	47	173	126	12
			19.8	5	47	170	156	16
			19.9	7	42	166	169	8
			20	9	43	143	167	14
			20.1	15	35	146	128	4
			20.2	9	33	145	152	11
			20.3	11	40	129	138	6
			20.4	4	36	142	150	8
			20.5	11	36	121	152	9
			20.6	5	31	127	168	7
			20.7	12	26	153	176	6
			20.8	10	29	134	170	3
			20.9	14	34	93	163	9
			21	9	34	111	166	12
			21.1	6	27	112	163	7
			21.2	8	34	129	182	6
			21.3	9	25	133	203	5
			21.4	7	29	112	171	7
			21.5	7	38	125	188	8
			21.6	14	27	111	216	12
			21.7	14	26	124	192	4
			21.8	4	25	113	195	11
			21.9	11	18	120	205	7
			22	10	29	103	199	6
			22.1	8	32	106	213	8
			22.2	7	19	109	255	7
			22.3	10	33	98	206	9
			22.4	6	33	109	232	10
			22.5	8	39	106	247	12
			22.6	15	34	113	265	5
			22.7	6	27	117	262	9
			22.8	5	30	110	220	6
			22.9	17	35	83	233	9
			23	9	33	120	243	8
			23.1	10	36	113	243	5
			23.2	13	21	102	249	11
			23.3	9	34	101	266	9
			23.4	6	40	99	261	4
			23.5	6	23	90	281	8
			23.6	13	27	96	251	13
			23.7	9	30	105	293	8
			23.8	9	35	79	286	9
			23.9	7	28	104	260	2
			24	16	27	118	274	3
			24.1	12	32	99	257	9
			24.2	11	23	92	281	4
			24.3	9	30	89	297	8
			24.4	4	29	96	289	4
			24.5	8	33	90	278	9
			24.6	10	36	114	285	3
			24.7	8	39	98	312	6
			24.8	13	30	81	298	4
			24.9	7	30	89	286	9
			25	4	28	78	324	8
			25.1	7	32	83	316	5
			25.2	8	33	93	320	8
			25.3	17	27	68	317	4
			25.4	9	32	78	310	9
			25.5	8	32	90	307	9
			25.6	10	37	102	328	3
			25.7	14	34	83	324	3
			25.8	11	31	97	343	8
			25.9	7	36	85	315	5
			26	8	32	85	338	5
			26.1	8	29	88	335	2
			26.2	12	30	93	331	6
			26.3	7	25	84	355	5
			26.4	8	18	77	351	7
			26.5	11	31	74	336	6
			26.6	8	22	97	307	9
			26.7	8	23	73	334	3
			26.8	14	28	75	321	4
			26.9	9	35	77	358	3
			27	4	28	95	335	10
			27.1	13	33	72	300	6
			27.2	15	25	78	320	0
			27.3	9	26	57	326	6
			27.4	11	28	70	314	3
			27.5	7	30	85	338	9
			27.6	6	25	80	322	7
			27.7	7	35	66	333	5
			27.8	10	30	71	348	5
			27.9	10	36	64	331	2
			28	3	28	86	318	7
			28.1	8	18	57	311	5
			28.2	9	30	72	342	6
			28.3	10	24	68	301	4
			28.4	3	35	59	320	5
			28.5	6	33	69	319	3
			28.6	11	24	62	318	5
			28.7	8	19	80	313	2
			28.8	4	43	62	311	7
			28.9	8	37	64	345	7
			29	10	35	58	290	0
			29.1	5	26	65	312	4
			29.2	10	35	73	314	1
			29.3	8	46	62	300	7
			29.4	11	34	63	295	3
			29.5	5	37	63	325	2
			29.6	6	43	73	281	4
			29.7	7	35	65	300	6
			29.8	9	24	49	309	4
			29.9	14	35	55	270	7
			30	5	41	77	314	6
			30.1	12	34	52	300	1
			30.2	9	32	62	279	2
			30.3	1	41	56	306	0
			30.4	12	24	46	268	7
			30.5	4	28	58	255	2
			30.6	8	37	64	285	4
			30.7	9	26	59	261	4
			30.8	11	36	46	251	4
			30.9	10	40	59	256	1
			31	10	30	51	215	3
			31.1	6	37	42	233	5
			31.2	5	44	52	209	2
			31.3	8	29	58	255	2
			31.4	10	37	59	251	8
			31.5	12	35	54	217	5
			31.6	9	43	45	230	2
			31.7	6	46	56	210	6
			31.8	6	35	62	223	2
			31.9	8	39	56	230	4
			32	11	34	55	242	0
			32.1	6	34	67	211	4
			32.2	6	31	57	217	3
			32.3	7	37	45	196	3
			32.4	9	32	56	182	2
			32.5	6	38	60	217	2
			32.6	12	46	50	211	3
			32.7	7	36	53	170	4
			32.8	4	26	49	194	3
			32.9	9	32	49	204	5
			33	10	46	47	199	4
			33.1	10	38	56	163	2
			33.2	13	36	51	180	5
			33.3	8	36	61	180	4
			33.4	2	30	58	150	6
			33.5	5	41	57	166	4
			33.6	3	32	54	142	1
			33.7	10	36	47	147	3
			33.8	8	45	59	152	2
			33.9	14	45	39	160	5
			34	13	42	42	163	3
			34.1	11	46	51	132	4
			34.2	11	47	75	134	1
			34.3	15	45	55	122	1
			34.4	14	48	56	120	1
			34.5	16	44	59	122	1
			34.6	11	40	60	123	0
			34.7	15	43	54	119	2
			34.8	3	48	46	95	2
			34.9	4	41	41	114	2
			35	7	47	54	113	1
			35.1	16	44	45	104	0
			35.2	12	47	60	97	1
			35.3	8	46	54	94	1
			35.4	9	49	52	85	4
			35.5	3	43	56	84	0
			35.6	10	55	56	101	1
			35.7	18	44	59	96	3
			35.8	7	44	42	96	5
			35.9	12	44	57	80	2
			36	19	47	63	81	4
			36.1	10	39	46	76	3
			36.2	11	39	63	69	2
			36.3	15	50	57	79	3
			36.4	3	54	68	92	0
			36.5	14	43	51	65	2
			36.6	9	45	46	75	0
			36.7	14	58	49	60	1
			36.8	8	50	51	71	1
			36.9	13	54	71	60	3
			37	13	62	41	61	0
			37.1	13	53	60	64	6
			37.2	13	47	69	71	0
			37.3	9	47	51	55	5
			37.4	9	52	60	60	3
			37.5	14	63	61	44	2
			37.6	9	63	48	58	1
			37.7	15	59	49	45	0
			37.8	17	66	42	52	1
			37.9	15	59	64	62	0
			38	19	48	63	39	0
			38.1	10	61	52	48	2
			38.2	13	42	77	41	0
			38.3	7	65	46	50	0
			38.4	17	53	55	49	1
			38.5	17	57	60	34	1
			38.6	8	54	54	52	0
			38.7	16	58	52	42	1
			38.8	11	69	53	39	2
			38.9	19	58	76	40	1
			39	16	52	67	36	3
			39.1	10	55	51	35	3
			39.2	19	80	57	35	0
			39.3	16	67	55	52	3
			39.4	8	61	53	22	4
			39.5	28	66	46	32	1
			39.6	12	48	64	29	1
			39.7	10	64	62	27	1
			39.8	13	75	63	29	0
			39.9	11	48	57	31	1
			40	14	59	60	38	2
			40.1	16	81	79	32	3
			40.2	8	69	47	28	0
			40.3	15	74	62	17	2
			40.4	19	56	59	27	2
			40.5	15	59	78	21	0
			40.6	19	67	52	17	2
			40.7	15	72	51	23	0
			40.8	18	68	60	17	1
			40.9	16	71	61	19	4
			41	18	69	59	21	2
			41.1	19	78	47	25	0
			41.2	21	84	67	21	1
			41.3	12	66	58	18	2
			41.4	21	76	47	21	3
			41.5	16	86	58	17	1
			41.6	18	81	60	25	3
			41.7	19	84	61	24	4
			41.8	19	101	49	15	0
			41.9	24	91	49	15	2
			42	16	72	54	24	4
			42.1	19	70	41	18	3
			42.2	15	86	66	17	1
			42.3	26	64	71	13	8
			42.4	23	85	60	17	4
			42.5	20	75	68	13	3
			42.6	18	78	69	18	2
			42.7	27	85	58	17	2
			42.8	16	93	48	13	1
			42.9	19	69	47	16	0
			43	18	68	48	25	2
			43.1	24	94	55	14	0
			43.2	26	95	55	14	3
			43.3	32	91	51	13	8
			43.4	18	105	66	16	1
			43.5	21	90	58	14	3
			43.6	22	90	68	13	1
			43.7	23	80	51	15	4
			43.8	17	96	65	12	2
			43.9	27	108	54	9	6
			44	19	84	64	17	1
			44.1	19	80	61	13	0
			44.2	23	84	71	19	1
			44.3	17	94	59	13	3
			44.4	29	95	52	5	3
			44.5	31	89	65	11	3
			44.6	29	90	53	6	4
			44.7	27	99	51	10	2
			44.8	25	103	56	14	2
			44.9	27	95	62	17	3
			45	20	94	72	4	4
			45.1	28	97	75	3	1
			45.2	33	106	69	9	1
			45.3	28	109	60	10	5
			45.4	25	94	69	9	5
			45.5	28	101	63	13	0
			45.6	26	111	66	9	2
			45.7	27	98	65	10	5
			45.8	26	119	58	7	1
			45.9	38	130	65	8	6
			46	30	114	54	12	3
			46.1	22	98	73	7	1
			46.2	36	93	59	10	2
			46.3	22	107	67	11	0
			46.4	26	129	53	8	3
			46.5	20	117	52	4	2
			46.6	38	122	56	6	0
			46.7	29	118	64	7	0
			46.8	25	111	73	6	5
			46.9	37	128	73	3	3
			47	26	121	67	8	2
			47.1	35	106	68	8	3
			47.2	33	130	51	3	4
			47.3	32	129	68	2	5
			47.4	35	115	57	3	3
			47.5	36	130	86	7	3
			47.6	42	128	58	4	3
			47.7	28	145	37	14	0
			47.8	44	143	68	6	8
			47.9	33	141	62	4	3
			48	36	142	62	5	8
			48.1	44	139	64	10	2
			48.2	42	153	74	15	5
			48.3	41	152	64	9	3
			48.4	42	153	65	7	1
			48.5	31	156	61	11	3
			48.6	35	129	59	7	0
			48.7	39	168	68	9	2
			48.8	50	163	77	8	0
			48.9	44	159	88	7	7
			49	49	148	54	5	4
			49.1	44	157	74	4	3
			49.2	45	178	65	3	4
			49.3	46	156	68	11	4
			49.4	36	192	75	6	2
			49.5	48	165	76	12	7
			49.6	47	173	74	6	2
			49.7	49	197	61	4	0
			49.8	55	204	86	6	2
			49.9	56	194	75	5	1
			50	55	179	69	5	3
			50.1	52	197	73	5	2
			50.2	64	202	67	5	3
			50.3	62	208	90	6	3
			50.4	69	193	76	3	2
			50.5	65	202	64	7	0
			50.6	71	226	77	7	4
			50.7	65	183	90	1	0
			50.8	78	208	99	9	2
			50.9	62	230	98	5	1
			51	64	212	80	6	3
			51.1	83	226	84	8	1
			51.2	75	211	81	10	0
			51.3	72	209	84	9	2
			51.4	78	233	82	4	0
			51.5	74	232	103	10	0
			51.6	72	190	98	7	1
			51.7	85	202	97	8	0
			51.8	105	233	90	2	0
			51.9	92	206	107	3	3
			52	66	242	103	4	1
			52.1	87	234	94	6	1
			52.2	70	225	102	10	2
			52.3	90	214	95	3	2
			52.4	95	264	94	1	1
			52.5	82	223	104	5	4
			52.6	112	271	93	6	2
			52.7	86	244	91	2	4
			52.8	90	239	99	7	2
			52.9	125	256	117	6	2
			53	96	247	102	5	0
			53.1	110	226	100	3	0
			53.2	110	235	119	2	0
			53.3	111	224	104	8	2
			53.4	113	245	110	3	2
			53.5	113	255	120	2	2
			53.6	100	244	128	2	3
			53.7	105	266	101	5	2
			53.8	138	229	96	3	6
			53.9	114	242	97	3	2
			54	133	224	114	2	0
			54.1	138	245	123	3	0
			54.2	130	209	118	1	2
			54.3	136	253	135	1	3
			54.4	114	201	109	3	0
			54.5	134	219	107	3	4
			54.6	120	229	108	1	2
			54.7	128	218	96	3	3
			54.8	128	251	119	2	1
			54.9	120	239	111	2	0
			55	135	236	109	3	1
			55.1	163	259	100	7	0
			55.2	142	220	104	4	1
			55.3	113	238	100	4	2
			55.4	151	228	114	3	1
			55.5	155	246	90	5	2
			55.6	134	281	119	4	0
			55.7	136	218	107	4	2
			55.8	145	260	101	1	1
			55.9	142	237	130	5	0
			56	142	234	97	4	1
			56.1	140	282	113	6	0
			56.2	126	246	96	3	0
			56.3	146	259	98	2	0
			56.4	157	252	106	1	2
			56.5	124	256	115	5	2
			56.6	131	261	85	7	1
			56.7	133	245	96	7	0
			56.8	140	288	93	2	4
			56.9	175	273	87	7	1
			57	151	266	102	4	1
			57.1	154	268	100	5	0
			57.2	136	252	99	1	0
			57.3	157	274	107	4	1
			57.4	147	240	115	3	4
			57.5	153	252	116	2	0
			57.6	172	251	103	1	0
			57.7	129	254	104	3	2
			57.8	171	315	95	1	2
			57.9	158	267	86	2	2
			58	161	260	90	6	0
			58.1	143	248	97	4	4
			58.2	164	275	82	1	1
			58.3	173	273	98	0	3
			58.4	191	286	99	5	1
			58.5	157	300	104	2	1
			58.6	198	285	101	2	1
			58.7	201	301	90	7	0
			58.8	165	281	70	2	0
			58.9	169	287	82	0	0
			59	179	287	85	5	1
			59.1	158	303	89	1	2
			59.2	179	289	93	2	3
			59.3	186	310	99	6	3
			59.4	166	271	69	3	0
			59.5	175	317	101	4	0
			59.6	151	299	88	5	4
			59.7	160	308	89	3	0
			59.8	164	339	84	3	5
			59.9	178	319	98	8	0
			60	163	296	81	4	0
			60.1	181	334	76	0	1
			60.2	176	329	70	4	1
			60.3	184	332	73	6	0
			60.4	182	331	81	5	1
			60.5	170	307	83	0	0
			60.6	160	273	96	3	0
			60.7	171	307	84	1	0
			60.8	149	336	66	4	5
			60.9	170	332	73	4	2
			61	189	306	81	8	0
			61.1	213	376	85	0	2
			61.2	202	300	70	1	0
			61.3	183	326	89	3	3
			61.4	174	376	94	2	3
			61.5	189	356	80	1	1
			61.6	194	364	80	1	0
			61.7	192	402	89	4	2
			61.8	195	383	94	1	0
			61.9	197	378	72	2	0
			62	173	348	99	2	0
			62.1	188	385	95	4	5
			62.2	218	392	88	1	1
			62.3	222	346	76	2	0
			62.4	215	394	85	2	0
			62.5	183	351	90	1	0
			62.6	222	362	70	3	1
			62.7	201	405	94	3	4
			62.8	184	382	96	4	0
			62.9	204	374	85	4	1
			63	192	414	87	4	3
			63.1	194	426	90	3	0
			63.2	208	381	80	4	1
			63.3	201	444	87	0	2
			63.4	196	428	91	1	0
			63.5	218	419	77	2	1
			63.6	191	407	72	3	1
			63.7	237	404	84	3	0
			63.8	223	448	78	2	0
			63.9	195	444	60	3	1
			64	224	442	87	0	2
			64.1	214	456	82	3	0
			64.2	227	410	84	0	1
			64.3	211	420	80	1	1
			64.4	210	453	63	0	2
			64.5	219	432	72	2	0
			64.6	208	439	84	2	3
			64.7	223	475	86	3	1
			64.8	240	471	74	0	3
			64.9	210	449	95	3	0
			65	194	485	94	0	3
			65.1	232	462	68	2	0
			65.2	224	485	91	2	3
			65.3	216	447	80	5	1
			65.4	217	489	89	1	0
			65.5	273	502	78	1	2
			65.6	234	507	71	0	1
			65.7	235	450	88	3	0
			65.8	224	525	77	2	2
			65.9	241	545	92	4	0
			66	231	508	89	4	3
			66.1	238	549	110	1	2
			66.2	282	575	83	0	1
			66.3	249	554	90	7	3
			66.4	241	559	92	1	1
			66.5	260	490	83	4	1
			66.6	273	582	86	2	0
			66.7	277	597	96	4	1
			66.8	267	581	91	4	2
			66.9	280	528	90	4	2
			67	292	535	98	4	0
			67.1	235	580	103	0	0
			67.2	275	575	93	2	0
			67.3	278	592	94	4	2
			67.4	264	573	100	1	1
			67.5	285	575	94	3	0
			67.6	316	596	105	3	1
			67.7	309	608	108	2	1
			67.8	306	595	98	0	0
			67.9	274	579	112	1	4
			68	270	595	92	2	0
			68.1	313	562	116	3	0
			68.2	299	610	101	1	2
			68.3	311	633	98	2	2
			68.4	311	637	98	0	0
			68.5	319	629	122	0	2
			68.6	330	614	112	0	0
			68.7	333	610	108	2	2
			68.8	327	589	114	1	1
			68.9	365	617	104	3	0
			69	339	627	127	1	3
			69.1	351	601	113	0	2
			69.2	372	644	112	0	1
			69.3	378	666	131	0	2
			69.4	382	624	104	0	1
			69.5	359	682	141	1	1
			69.6	426	665	111	0	1
			69.7	409	653	133	1	5
			69.8	395	708	137	3	0
			69.9	395	667	130	0	0
			70	453	651	122	1	1
			70.1	401	658	101	5	2
			70.2	431	685	109	0	2
			70.3	412	692	123	2	0
			70.4	394	676	109	0	5
			70.5	448	676	125	1	1
			70.6	424	665	119	2	2
			70.7	444	715	136	2	3
			70.8	422	677	133	3	0
			70.9	447	683	110	0	2
			71	445	666	119	1	0
			71.1	450	696	121	2	0
			71.2	471	673	152	2	3
			71.3	439	628	126	3	3
			71.4	456	648	125	3	1
			71.5	511	653	134	1	0
			71.6	479	689	120	1	0
			71.7	479	699	122	5	2
			71.8	564	708	150	3	1
			71.9	504	671	133	2	1
			72	532	702	131	1	1
			72.1	498	718	141	0	2
			72.2	475	678	152	0	2
			72.3	492	671	114	4	0
			72.4	547	697	134	3	1
			72.5	547	671	156	0	0
			72.6	540	717	148	2	2
			72.7	536	698	142	0	1
			72.8	534	700	141	4	1
			72.9	562	669	147	2	2
			73	575	688	147	4	1
			73.1	568	684	148	2	1
			73.2	570	693	138	3	2
			73.3	558	661	177	0	0
			73.4	572	668	152	0	0
			73.5	623	695	166	1	0
			73.6	582	732	153	1	3
			73.7	573	731	166	1	0
			73.8	577	719	168	3	1
			73.9	555	661	171	0	0
			74	629	720	163	2	0
			74.1	604	766	186	0	1
			74.2	616	759	155	7	0
			74.3	625	729	172	2	0
			74.4	622	743	162	1	1
			74.5	622	790	179	4	1
			74.6	588	761	185	2	0
			74.7	627	790	168	1	0
			74.8	601	754	187	2	3
			74.9	671	791	181	0	2
			75	668	788	182	3	0
			75.1	676	768	206	6	0
			75.2	643	822	156	1	4
			75.3	683	785	176	1	0
			75.4	647	825	207	3	0
			75.5	695	803	198	1	3
			75.6	720	804	203	0	2
			75.7	659	787	188	0	0
			75.8	658	832	229	0	2
			75.9	645	836	193	2	1
			76	696	854	213	3	0
			76.1	670	865	217	2	0
			76.2	724	892	219	3	2
			76.3	703	875	209	5	0
			76.4	712	840	205	4	2
			76.5	733	884	188	3	0
			76.6	747	905	215	0	0
			76.7	752	859	218	4	1
			76.8	743	952	196	3	1
			76.9	730	912	200	0	1
			77	754	939	227	3	1
			77.1	770	931	218	1	0
			77.2	739	915	210	0	0
			77.3	721	982	205	2	2
			77.4	779	963	220	2	0
			77.5	790	902	207	0	1
			77.6	788	915	201	4	0
			77.7	784	886	218	3	2
			77.8	802	905	194	1	0
			77.9	810	935	222	1	1
			78	797	893	201	4	0
			78.1	846	865	220	0	0
			78.2	808	925	200	2	0
			78.3	790	911	211	1	0
			78.4	831	950	210	2	0
			78.5	847	937	201	2	1
			78.6	835	902	234	3	0
			78.7	882	911	203	4	1
			78.8	821	937	225	3	0
			78.9	832	909	208	0	3
			79	870	901	203	1	0
			79.1	858	859	206	5	0
			79.2	881	943	221	2	1
			79.3	896	879	203	0	0
			79.4	909	919	200	2	0
			79.5	812	903	206	1	0
			79.6	898	852	205	1	0
			79.7	881	893	223	3	2
			79.8	831	914	220	1	1
			79.9	872	832	197	3	1
			80	846	820	187	2	0
			80.1	870	840	198	2	0
			80.2	944	878	194	0	2
			80.3	964	813	190	4	0
			80.4	900	815	199	2	0
			80.5	896	787	207	1	0
			80.6	924	815	174	3	0
			80.7	913	836	191	5	0
			80.8	920	776	189	0	2
			80.9	850	753	171	1	0
			81	862	760	179	2	0
			81.1	904	762	195	1	0
			81.2	938	730	162	1	0
			81.3	952	738	175	1	1
			81.4	870	711	189	2	0
			81.5	882	696	177	3	0
			81.6	902	692	174	0	0
			81.7	911	645	174	0	0
			81.8	908	670	180	0	0
			81.9	920	668	195	2	0
			82	914	696	170	3	0
			82.1	832	656	162	0	0
			82.2	940	651	156	0	0
			82.3	893	622	187	1	0
			82.4	883	591	186	2	0
			82.5	821	610	174	3	0
			82.6	858	565	176	0	0
			82.7	891	566	149	2	0
			82.8	852	484	167	1	1
			82.9	887	499	157	1	0
			83	848	531	159	0	0
			83.1	830	499	151	2	0
			83.2	838	464	160	3	0
			83.3	879	507	141	0	0
			83.4	848	480	132	1	0
			83.5	802	445	131	3	0
			83.6	779	430	149	1	0
			83.7	801	444	163	2	0
			83.8	752	409	153	1	0
			83.9	760	410	152	0	0
			84	815	415	189	1	0
			84.1	794	392	145	1	0
			84.2	751	385	168	2	0
			84.3	819	354	152	1	0
			84.4	751	325	138	1	0
			84.5	680	348	133	0	0
			84.6	703	348	149	3	0
			84.7	690	322	158	0	0
			84.8	687	342	127	2	0
			84.9	676	301	138	2	0
			85	687	286	143	3	0
			85.1	651	290	129	0	0
			85.2	629	295	135	1	0
			85.3	646	252	136	2	0
			85.4	637	234	122	3	0
			85.5	596	229	131	0	0
			85.6	550	254	134	1	0
			85.7	565	223	123	1	0
			85.8	560	209	125	2	0
			85.9	561	236	118	0	0
			86	542	212	132	1	0
			86.1	536	220	112	0	0
			86.2	502	183	109	0	0
			86.3	499	194	145	3	0
			86.4	490	176	135	0	0
			86.5	493	193	107	3	0
			86.6	476	160	114	2	0
			86.7	462	169	113	3	0
			86.8	440	166	98	0	0
			86.9	403	180	116	2	0
			87	402	160	102	3	0
			87.1	364	152	125	4	0
			87.2	398	148	81	0	0
			87.3	358	143	97	2	0
			87.4	332	151	91	1	0
			87.5	333	135	95	1	0
			87.6	346	129	110	2	0
			87.7	331	129	99	0	0
			87.8	330	126	102	0	0
			87.9	281	93	91	1	0
			88	282	112	94	0	0
			88.1	284	95	93	3	0
			88.2	279	129	93	0	0
			88.3	259	98	79	1	0
			88.4	237	97	75	1	0
			88.5	214	99	73	0	0
			88.6	217	93	78	0	0
			88.7	200	95	66	1	0
			88.8	206	72	75	0	0
			88.9	192	74	85	1	0
			89	194	63	83	0	0
			89.1	186	76	63	0	0
			89.2	183	72	65	0	0
			89.3	158	79	54	0	0
			89.4	159	73	54	0	0
			89.5	152	67	60	0	0
			89.6	140	62	47	0	0
			89.7	159	69	58	1	0
			89.8	153	67	52	1	0
			89.9	153	62	44	1	0
			90	154	67	28	0	0
			90.1	105	51	62	1	0
			90.2	102	69	46	1	0
			90.3	120	55	33	1	0
			90.4	95	56	31	0	0
			90.5	91	57	34	0	0
			90.6	103	62	39	1	0
			90.7	83	52	32	1	0
			90.8	89	52	24	0	0
			90.9	110	60	30	0	0
			91	95	65	35	0	0
			91.1	99	49	30	1	0
			91.2	92	45	28	0	0
			91.3	84	54	26	0	0
			91.4	82	49	27	0	0
			91.5	81	38	25	0	0
			91.6	72	47	21	0	0
			91.7	69	46	27	0	0
			91.8	78	47	20	0	0
			91.9	60	51	24	0	0
			92	58	35	25	0	0
			92.1	72	40	22	1	0
			92.2	74	49	19	0	0
			92.3	71	38	18	0	0
			92.4	76	41	15	1	0
			92.5	53	34	23	0	0
			92.6	61	42	25	1	0
			92.7	75	33	15	0	0
			92.8	73	35	12	1	0
			92.9	58	32	19	1	0
			93	50	49	15	0	0
			93.1	61	27	16	2	0
			93.2	54	29	13	1	0
			93.3	49	38	12	0	0
			93.4	55	24	14	0	0
			93.5	42	36	20	0	0
			93.6	59	30	19	0	0
			93.7	60	36	13	0	0
			93.8	45	29	13	0	0
			93.9	52	30	12	0	0
			94	43	33	8	0	0
			94.1	41	29	9	0	0
			94.2	29	27	16	0	0
			94.3	33	23	10	0	0
			94.4	45	41	14	0	0
			94.5	37	24	12	0	0
			94.6	56	27	8	0	0
			94.7	39	35	8	0	0
			94.8	50	28	16	0	0
			94.9	36	22	8	0	0
			95	37	24	10	0	0
			95.1	36	25	11	0	0
			95.2	42	17	10	0	0
			95.3	46	30	9	0	0
			95.4	38	23	11	2	0
			95.5	40	17	14	1	0
			95.6	25	33	2	0	0
			95.7	30	29	10	0	0
			95.8	25	16	6	0	0
			95.9	36	33	9	0	0
			96	30	23	6	0	0
			96.1	31	23	4	0	0
			96.2	38	17	2	0	0
			96.3	41	27	11	0	0
			96.4	26	22	9	0	0
			96.5	45	21	9	0	0
			96.6	33	26	11	0	0
			96.7	22	23	9	0	0
			96.8	38	20	4	0	0
			96.9	27	17	5	0	0
			97	24	19	7	0	0
			97.1	32	15	11	0	0
			97.2	23	26	4	0	0
			97.3	25	24	10	1	0
			97.4	29	18	6	2	0
			97.5	23	18	8	0	0
			97.6	25	14	2	0	0
			97.7	28	14	6	0	0
			97.8	23	27	6	0	0
			97.9	33	13	4	0	0
			98	29	21	13	0	0
			98.1	26	26	1	0	0
			98.2	28	21	6	0	0
			98.3	27	27	5	0	0
			98.4	25	15	1	0	0
			98.5	24	19	8	0	0
			98.6	20	15	8	0	0
			98.7	17	12	4	0	0
			98.8	29	18	3	0	0
			98.9	22	14	8	1	0
			99	21	16	6	0	0
			99.1	12	20	4	0	0
			99.2	16	16	8	0	0
			99.3	17	18	6	0	0
			99.4	26	8	9	0	0
			99.5	23	11	3	1	0
			99.6	25	16	5	0	0
			99.7	23	17	3	0	0
			99.8	23	13	5	0	0
			99.9	21	15	8	0	0

## Sheet: Fig S7
				Time frame	Mouse 1	Mouse 2
				0 - 5	99.21	90.01
				5 - 10	97	99.54
				25 - 30	95.94	94.11
				55 - 60	92.43	97.32

## Sheet: Fig S8
				kBq	cpm
				50	1340780	1306876	1091225
				25	542843	644478	678956
				12.5	278457	321838	336591
				6.25	178003	173268	145736
				3.125	72675	83299	70538

## Sheet: Fig S9
					kBq	Intensity (a.u.)
					0.018	3225.94	3340.47	3596.92	3507.7	3151.27
					0.036	5292.82	6768.21	6812.53	6199.66	6183.49
					0.072	13549.3	13462	15783.3	14202.9	14225.2
					0.36	79739.4	83236.7	86321	87765.6	88636.9
					0.72	172967	165258	159992	158843	153813

## Sheet: Fig S12
					Time frame	Mouse 1	Mouse 2
					0 - 5	99.12	94.12
					5 - 10	97.43	97.32
					25 - 30	99.421	99.187
					55 - 60	97.325	99.256

## Sheet: Fig S13
				Mouse 1	Mouse 2
			Tail	10.4725	1.50735
			Skin/Fur	3.38404	1.86888
			Heart	6.98334	2.70244
			Blood	8.17377	3.15746
			Lung	532.363	454.34
			Liver	5.65877	2.18107
			Kidneys	1.13828	0.638516
			Stomach	9.2919	0.781705
			Small intest	5.24148	0.634775
			Large Intest	3.49445	0.456866
			Muscle	9.71893	2.18712
			Bone	2.29888	2.13717
			Bladder	11.1226	4.79241
			Urine	9.77793	7.1414
			Brain	6.40077	1.33028
			Pancreas	1.08488	2.41332
			Spleen	3.18711	3.32842
