# Supplementary material for: In vivo real-time positron emission particle tracking (PEPT) and single particle PET
Source: Nat Nanotechnol. 2024 Jan 19;19(5):668–76. doi: 10.1038/s41565-023-01589-8 (PMC11106003; doi:10.1038/s41565-023-01589-8)
Supplement: Supplementary file 3 — Raw data radiolabelling reactions. [file 41565_2023_1589_MOESM3_ESM.xlsx]

## Sheet: Sheet1
	Concentration smSiP (mg/mL)	1	0.5	0.125	0.065	0.031	0.016	0.008	0.004	0.002
	%RLY	93.1	100	100	91.3	96.2	100	96.4	93.5	86.2
		100	90.1	88.1	98.3	88.7	95	89.4	77.6	71.2
		96.2	95.1	91	93.4	84.5	92	86.5	71.4	67.8
	Estimated numer of particles	Radioactivity/particle (Bq)
	450000000	0.58	0.54	0.56
	210000000	1.16	1.05	1.1
	110000000	2.32	2.04	2.21
	54000000	4.24	4.57	4.34
	27000000	8.93	8.24	7.85
	14000000	18.6	17.7	17.2
	6800000	35.8	33.2	32.1
	3400000	69.5	57.7	53.1
	1700000	128.1	105.8	100.8
	Incubation time	%Radiochemical stability
	1 h	96.5	97.8	99.2	98.7	99.5
	2 h	99.7	96.6	99.2	97.4	96.9
	3 h	99.7	98.2	97.7	97.8	99.1
