# Supplementary material for: In vivo real-time positron emission particle tracking (PEPT) and single particle PET
Source: Nat Nanotechnol. 2024 Jan 19;19(5):668–76. doi: 10.1038/s41565-023-01589-8 (PMC11106003; doi:10.1038/s41565-023-01589-8)
Supplement: Supplementary file 4 — Raw data flow cytometry and radiochemical properties. [file 41565_2023_1589_MOESM4_ESM.xlsx]

## Sheet: Sheet1
			500 particles					1000 particles					2000 particles
		smSiP	419	632	313	422	472	508	660	994	629	748	1315	1237	1614	1166	1124
		Control	0	0	0	105	105	0	0	50	0	0	0	0	52	104	0
			Number of particles smSiP 0.05 mg/mL
			209.48
			209.51
			200.31
			202.47
			215.75
			207.26
			208.3
			207.45
			209.32
			208.97
		%RLY 500 smSiP						Particle fraction							Non-Particle fraction
		500 smSiP	control				1st step	95.5	99.3	97.4	97.6	92.2	94.5	96.8	4.5	0.7	2.6	2.4	7.8	5.5	3.2
		2.4	0.05				2nd step	99.9	99.7	99.8	99.9	99.8	99.9	99.8	0.1	0.3	0.2	0.1	0.2	0.1	0.2
		1.1	0.03
		0.53	0.06
		1.12
		3.1
		2.8
		2.1
		2.6
		1.4
		1.8
		kBq/particle
		1.1
		3.2
		1.7
		3.5
		3.3
		2.8
		2.2
		1.6
		1.9
		1.9
		0.4
