# Supplementary material for: In vivo real-time positron emission particle tracking (PEPT) and single particle PET
Source: Nat Nanotechnol. 2024 Jan 19;19(5):668–76. doi: 10.1038/s41565-023-01589-8 (PMC11106003; doi:10.1038/s41565-023-01589-8)
Supplement: Supplementary file 5 — In vitro and in vivo raw data. [file 41565_2023_1589_MOESM5_ESM.xlsx]

## Sheet: Sheet1
			%Radioactivity in particle solution							Tail	2.30735	1.6382	2.30735	0.681477								99.9
			No washing	Post washing						Skin/Fur	2.80521	3.0836	2.80521	3.96654
			0.1	99.3						Heart	9.33669	5.37292	9.33669	4.66381
			1.2	98.7						Blood	5.9535	8.92726	5.9535	3.27004
			0.8	98.4						Lungs	707.111	782.637	707.111	647.031
			2.1	99.6						Liver	0.986284	0.36281	0.986284	0.974113
			0.5	99.8						Kidneys	3.35113	2.18292	3.35113	1.76418
			0.7	98.6						Stomach	6.75651	4.9281	6.75651	2.25107
			98.3	99.3						Small intestine	1.31987	0.9282	1.31987	0.916424
			99.1	99.7						Large Intestine	1.52029	2.92826	1.52029	0.680284
			97.3	99.6						Muscle	7.3601	5.29273	7.3601	3.76397
			99.7	99.9						Bone	10.3865	7.29274	10.3865	8.30288
										Bladder	8.25851	4.3832		11.0736
										Urine	10.7378	8.3837		12.3019
										Brain	2.13297	1.276	2.13297	1.41702
										Pancreas	11.434	8.93736	11.434	3.20861
										Spleen	15.2704	9.82736	15.2704	2.33787
											Inj	Biod	Lgs	Ar
										1 Bq	420.1	440.8	448.3	400.3
										2 Bq	1902.1	1819.3	1816.3	1783.4
