# Supplementary material for: In vivo real-time positron emission particle tracking (PEPT) and single particle PET
Source: Nat Nanotechnol. 2024 Jan 19;19(5):668–76. doi: 10.1038/s41565-023-01589-8 (PMC11106003; doi:10.1038/s41565-023-01589-8)
Supplement: Supplementary file 6 — Raw data characterization and radiolabelling smSiP–PEG5k. [file 41565_2023_1589_MOESM6_ESM.xlsx]

## Sheet: Sheet1
			Z-Potential
			smSiP-PEG5k	smSiP								Particle fraction								Non-particle fraction
			-27.8	-38.1							1st step	82.24	91.1	80.9	65.5	71.1	85.8	84.8	17.76	8.9	35.5	28.8	14.2	19.1	15.2
			-29.3	-38.7							2nd step	94.5	97.3	96.2	89.7	91.3	93.4	95.1	5.5	2.7	3.8	10.3	8.7	6.6	4.9
			-31.2	-39.6							3rd step	99.4	99.8	99.3	98.9	99.6	99.7	99.8	0.6	0.2	0.7	1.1	0.4	0.3	0.2
			-25.4	-42.7
			-30.2	-44.6
				-43
			%RLY 500 smSiP-PEG5k
			smSiP-PEG5k	Control							kBq/particle					Inj	Biod	Lgs	Ar
			3.89	0.05							1.16				1 Bq	950.1	976.3	983.4	902.3
			7.4	0.07							4.18				2 Bq	2900	2543.4	2456.7	2309.4
			1.21	0.03							3.68
			1.47								1.24
			2.53								2.88
											0.95
											7.28
